# Supplementary material for: Developing a dataset to track aid for reproductive, maternal, newborn and child health, 2003–2013
Source: Sci Data. 2017 Mar 28;4:170038. doi: 10.1038/sdata.2017.38 (PMC5369316; doi:10.1038/sdata.2017.38)
Supplement: Supplementary file 1 [file sdata201738-isa1.zip]

Archive with 3 entries (3 files):
- i_Investigation.txt
- s_study_Grollman.txt
- a_assay_Grollman.txt
