# Supplementary material for: Developing a dataset to track aid for reproductive, maternal, newborn and child health, 2003–2013
Source: Sci Data. 2017 Mar 28;4:170038. doi: 10.1038/sdata.2017.38 (PMC5369316; doi:10.1038/sdata.2017.38)
Supplement: Supplementary file 1 [file sdata201738-isa1.zip › i_Investigation.txt]

# Investigation File generated for Scientific Data with Investigation File Authoring Tool version 0.1.0 on 01/03/2017 - This metadata file is CC0
ONTOLOGY SOURCE REFERENCE
Term Source Name	ERO	OBI
Term Source File	http://data.bioontology.org/ontologies/ERO	http://data.bioontology.org/ontologies/OBI
Term Source Version	2013-08-02	2014-08-18
Term Source Description	Eagle-I Research Resource Ontology	Ontology for Biomedical Investigations
INVESTIGATION
Investigation Identifier
Investigation Title
Investigation Description
Investigation Submission Date
Investigation Public Release Date
INVESTIGATION PUBLICATIONS
Investigation PubMed ID
Investigation Publication DOI
Investigation Publication Author List
Investigation Publication Title
Investigation Publication Status
Investigation Publication Status Term Accession Number
Investigation Publication Status Term Source REF
INVESTIGATION CONTACTS
Investigation Person Last Name
Investigation Person Mid Initials
Investigation Person First Name
Investigation Person Address
Investigation Person Phone
Investigation Person Fax
Investigation Person Email
Investigation Person Affiliation
Investigation Person Roles
Investigation Person Roles Term Accession Number
Investigation Person Roles Term Source REF
STUDY
Study Identifier	10.1038/sdata.2017.38
Study Title	Developing a dataset to track aid for reproductive, maternal, newborn and child health, 2003–2013
Study Submission Date	28/09/2016
Study Public Release Date	28/03/2017
Study Description	http://www.nature.com/articles/sdata201738#abstract
Study File Name	s_study_Grollman.txt
Comment[Subject Keywords]	//;//
Comment[Manuscript Licence]	CC BY-4.0
Comment[Experimental Metadata Licence]	CC0
Comment[Supplementary Information File Name]		Supplementary File 1	Supplementary File 2	Supplementary File 3	Supplementary File 4
Comment[Supplementary Information File Type]	x-zip-compressed	vnd.openxmlformats-officedocument.spreadsheetml.sheet	vnd.openxmlformats-officedocument.spreadsheetml.sheet	vnd.openxmlformats-officedocument.spreadsheetml.sheet	plain
Comment[Supplementary Information File URL]	http://www.nature.com/articles/sdata201738#supplementary-information	http://www.nature.com/articles/sdata201738#supplementary-information	http://www.nature.com/articles/sdata201738#supplementary-information	http://www.nature.com/articles/sdata201738#supplementary-information	http://www.nature.com/articles/sdata201738#supplementary-information
Comment[Data Repository]	London School of Hygiene & Tropical Medicine
Comment[Data Record Accession]	doi:10.17037/DATA.127
Comment[Data Record URI]	http://dx.doi.org/10.17037/DATA.127
STUDY DESIGN DESCRIPTORS
Study Design Type	data integration objective	database creation objective
Study Design Type Term Accession Number	ERO:0100092	http://www.ebi.ac.uk/efo/swo/SWO_0000509
Study Design Type Term Source REF	ERO	ERO
STUDY PUBLICATIONS
Study PubMed ID	""	""	""	""	""	""	""	""
Study Publication DOI	doi:10.1016/s2214-109x(15)00057-1	doi:10.1016/s0140-6736(08)60561-9	doi:10.1016/s0140-6736(13)60762-x	doi:10.1016/s0140-6736(12)61415-9	doi:10.1016/s0140-6736(10)61302-5	doi:10.1016/s0140-6736(06)69338-0	doi:10.1016/s2214-109x(16)30304-7	doi:10.1136/bmjgh-2016-000205
Study Publication Author List	""	""	""	""	""	""	""	""
Study Publication Title	""	""	""	""	""	""	""	""
Study Publication Status	published	published	published	published	published	published	published	published
Study Publication Status Term Accession Number								
Study Publication Status Term Source REF								
STUDY FACTORS
Study Factor Name
Study Factor Type
Study Factor Type Term Accession Number
Study Factor Type Term Source REF
STUDY ASSAYS
Study Assay Measurement Type	healthcare financing
Study Assay Measurement Type Term Accession Number	""
Study Assay Measurement Type Term Source REF	""
Study Assay Technology Type	digital curation
Study Assay Technology Type Term Accession Number	OBI:0302914
Study Assay Technology Type Term Source REF	OBI
Study Assay Technology Platform	""
Study Assay File Name	a_assay_Grollman.txt
STUDY PROTOCOLS
Study Protocol Name	Data sources	Coding records for RMNCH and for PNH	Matching the RMNCH-coded records to 2015 full CRS, and coding unmatched records in the 2015 full CRS	Reviewing the final dataset with regard to known inconsistencies
Study Protocol Type	selection	information processor function	information processor function	quality control
Study Protocol Type Term Accession Number	OBI:0001928	OBI:0000392	OBI:0000392	ERO:0001219
Study Protocol Type Term Source REF	OBI	OBI	OBI	ERO
Study Protocol Description				
Study Protocol URI	""	""	""	""
Study Protocol Version				
Study Protocol Parameters Name	""	""	""	""
Study Protocol Parameters Name Term Accession Number	""	""	""	""
Study Protocol Parameters Name Term Source REF	""	""	""	""
Study Protocol Components Name	""	""	""	""
Study Protocol Components Type	""	""	""	""
Study Protocol Components Type Term Accession Number	""	""	""	""
Study Protocol Components Type Term Source REF	""	""	""	""
STUDY CONTACTS
Study Person Last Name	Grollman	Arregoces	Martinez-Alvarez	Pitt	Powell-Jackson	Hsu	Greco	Borghi
Study Person First Name	Christopher	Leonardo	Melisa	Catherine	Timothy	Justine	Giulia	Josephine
Study Person Mid Initials								
Study Person Email	christopher.grollman@lshtm.ac.uk	""	""	""	""	""	""	josephine.borghi@lshtm.ac.uk
Study Person Phone								
Study Person Fax								
Study Person Address								
Study Person Affiliation	Department of Global Health and Development, London School of Hygiene and Tropical Medicine, 15-17 Tavistock Place, London WC1H 9SH, UK	Department of Global Health and Development, London School of Hygiene and Tropical Medicine, 15-17 Tavistock Place, London WC1H 9SH, UK	Department of Global Health and Development, London School of Hygiene and Tropical Medicine, 15-17 Tavistock Place, London WC1H 9SH, UK	Department of Global Health and Development, London School of Hygiene and Tropical Medicine, 15-17 Tavistock Place, London WC1H 9SH, UK	Department of Global Health and Development, London School of Hygiene and Tropical Medicine, 15-17 Tavistock Place, London WC1H 9SH, UK	Department of Health Systems Governance and Financing, World Health Organization, 20 avenue Appia, 1211 Geneva 27, Switzerland	Department of Global Health and Development, London School of Hygiene and Tropical Medicine, 15-17 Tavistock Place, London WC1H 9SH, UK	Department of Global Health and Development, London School of Hygiene and Tropical Medicine, 15-17 Tavistock Place, London WC1H 9SH, UK
Study Person Roles								
Study Person Roles Term Accession Number								
Study Person Roles Term Source REF								
Comment[Study Person ORCID]								
Comment[Funder]								
Comment[FundRef ID]								
Comment[Funder Term Source REF]								
Comment[Grant Identifier]								
