# Supplementary material for: Developing a dataset to track aid for reproductive, maternal, newborn and child health, 2003–2013
Source: Sci Data. 2017 Mar 28;4:170038. doi: 10.1038/sdata.2017.38 (PMC5369316; doi:10.1038/sdata.2017.38)
Supplement: Supplementary file 1 [file sdata201738-isa1.zip › s_study_Grollman.txt]

Source Name	Protocol REF	Sample Name	Comment[reporting years]	Comment[number of records]
Coded records from 7 rounds of coding in the Countdown initiative	Data sources	1	20032013	1,438,307
2015 full CRS, from OECD Creditor Reporting System	Data sources	2	20032013	2,122,523
Records from the Vaccine Alliance_GAVI	Data sources	3	20032006	1,190
Reference data on populations from multiple sources_Table 4	Data sources	4	20032013
