# Supplementary material for: Developing a dataset to track aid for reproductive, maternal, newborn and child health, 2003–2013
Source: Sci Data. 2017 Mar 28;4:170038. doi: 10.1038/sdata.2017.38 (PMC5369316; doi:10.1038/sdata.2017.38)
Supplement: Supplementary file 1 [file sdata201738-isa1.zip › a_assay_Grollman.txt]

Sample Name	Protocol REF	Protocol REF	Protocol REF	Assay Name	Raw Data File	Comment[Data Repository]	Comment[Data Record Accession]	Comment[Data Record URI]
1	Coding records for RMNCH and for PNH	Matching the RMNCH-coded records to 2015 full CRS, and coding unmatched records in the 2015 full CRS	Reviewing the final dataset with regard to known inconsistencies	1	ODAplus_dataset_full	London School of Hygiene & Tropical Medicine	doi:10.17037/DATA.127	http://dx.doi.org/10.17037/DATA.127
2	Coding records for RMNCH and for PNH	Matching the RMNCH-coded records to 2015 full CRS, and coding unmatched records in the 2015 full CRS	Reviewing the final dataset with regard to known inconsistencies	2	ODAplus_dataset_full	London School of Hygiene & Tropical Medicine	doi:10.17037/DATA.127	http://dx.doi.org/10.17037/DATA.127
3	Coding records for RMNCH and for PNH	Matching the RMNCH-coded records to 2015 full CRS, and coding unmatched records in the 2015 full CRS	Reviewing the final dataset with regard to known inconsistencies	3	ODAplus_dataset_full	London School of Hygiene & Tropical Medicine	doi:10.17037/DATA.127	http://dx.doi.org/10.17037/DATA.127
4	Coding records for RMNCH and for PNH	Matching the RMNCH-coded records to 2015 full CRS, and coding unmatched records in the 2015 full CRS	Reviewing the final dataset with regard to known inconsistencies	4	ODAplus_dataset_full	London School of Hygiene & Tropical Medicine	doi:10.17037/DATA.127	http://dx.doi.org/10.17037/DATA.127
