# Supplementary material for: Developing a dataset to track aid for reproductive, maternal, newborn and child health, 2003–2013
Source: Sci Data. 2017 Mar 28;4:170038. doi: 10.1038/sdata.2017.38 (PMC5369316; doi:10.1038/sdata.2017.38)
Supplement: Supplementary File 1 [file sdata201738-s2.xlsx]

## Sheet: Table1
Supplementary File 1: Donors and years of reporting (making disbursements for all years 2003–13 unless stated)
African Development Bank (AfDB)	Joint United Nations Programme on HIV/AIDS (UNAIDS)
African Development Fund (AfDF)	Korea (2003, 2006–13)
Arab Bank for Economic Development in Africa (BADEA) (2011–13)	Kuwait (KFAED) (2010–13)
Arab Fund (AFESD) (2008–13)	Luxembourg
Asian Development Bank (AsDB Special Funds)	Netherlands
Australia	New Zealand
Austria	Nordic Dev.Fund (2009–13)
Belgium	Norway
Bill and Melinda Gates Foundation (2009–13)	OPEC Fund for International Development (OFID) (2009–13)
Canada	Organization for Security and Co-operation in Europe (OSCE) (2010–13)
Czech Republic (2011–13)	Poland (2013)
Denmark	Portugal
Estonia (2013)	Slovak Republic (2013)
European Union Institutions	Slovenia (2010–13)
Finland	Spain
France	Sweden
Germany	Switzerland
Global Environment Facility (GEF)	United Arab Emirates (2009–13)
Global Fund	United Kingdom
Global Green Growth Initiative (GGGI) (2013)	United Nations Children’s Fund (UNICEF)
Greece	UNITED NATIONS Development Program (UNDP) (2004–13)
Iceland (2011–13)	United Nations Economic Commission for Europe (UNECE) (2008–13)
Inter-American Development Bank (IDB Sp. Fund)	United Nations High Commission for Refugees (UNHCR) (2011–13)
International Development Association (IDA)	United Nations Peacebuilding Fund (UNPBF) (2007–13)
International Fund for Agricultural Development (IFAD)	UNITED NATIONS Population Fund (UNFPA)
International Monetary Fund (IMF) (Concessional Trust Funds)	United Nations Relief and Works Agency for Palestine Refugees in the Near East (UNRWA) (2005–13)
Ireland	United States
Islamic Development Bank (2010–13)	Vaccine Alliance (GAVI)
Italy	World Food Programme (WFP) (2008–13)
Japan	World Health Organisation (WHO) (2009–13)
