# Supplementary material for: Developing a dataset to track aid for reproductive, maternal, newborn and child health, 2003–2013
Source: Sci Data. 2017 Mar 28;4:170038. doi: 10.1038/sdata.2017.38 (PMC5369316; doi:10.1038/sdata.2017.38)
Supplement: Supplementary File 2 [file sdata201738-s3.xlsx]

## Sheet: Table2
Supplementary File 2: Recipients of ODA+ 2003–13 in the Creditor Reporting System (receiving disbursements for 2003–13 unless stated)
75 Countdown priority recipient countries
Afghanistan	Gabon	Nigeria
Angola	Gambia	Pakistan
Azerbaijan	Ghana	Papua New Guinea
Bangladesh	Guatemala	Peru
Benin	Guinea	Philippines
Bolivia	Guinea-Bissau	Rwanda
Botswana	Haiti	Sao Tome and Principe
Brazil	India	Senegal
Burkina Faso	Indonesia	Sierra Leone
Burundi	Iraq	Solomon Islands
Cambodia	Kenya	Somalia
Cameroon	Kyrgyz Republic	South Africa
Central African Republic	Lao People's Democratic Republic	South Sudan (2011-2013)
Chad	Lesotho	Sudan
China	Liberia	Swaziland
Comoros	Madagascar	Tajikistan
Republic of the Congo	Malawi	Tanzania
Cote d'Ivoire	Mali	Togo
Democratic People's Republic of Korea	Mauritania	Turkmenistan
Democratic Republic of the Congo	Mexico	Uganda
Djibouti	Morocco	Uzbekistan
Egypt	Mozambique	Vietnam
Equatorial Guinea	Myanmar	Yemen
Eritrea	Nepal	Zambia
Ethiopia	Niger	Zimbabwe
81 non-priority recipient countries
Albania	Guyana	Paraguay
Algeria	Honduras	Saint Helena
Anguilla	Iran	Saint Kitts and Nevis
Antigua and Barbuda	Jamaica	Saint Lucia
Argentina	Jordan	Saint Vincent and the Grenadines
Armenia	Kazakhstan	Samoa
Bahrain (2003-2004)	Kiribati	Saudi Arabia (2003-2007)
Barbados (2003-2010)	Kosovo (2009-2013)	Serbia
Belarus (2005-2013)	Lebanon	Seychelles
Belize	Libya (2005-2013)	Sri Lanka
Bhutan	Malaysia	Suriname
Bosnia and Herzegovina	Maldives	Syria
Cabo Verde	Marshall Islands	Thailand
Chile	Mauritius	Timor-Leste
Colombia	Mayotte (2003-2010)	Tokelau
Cook Islands	Micronesia	Tonga
Costa Rica	Moldova	Trinidad and Tobago (2003-2010)
Croatia (2003-2010)	Mongolia	Tunisia
Cuba	Montenegro	Turkey
Dominica	Montserrat	Turks and Caicos Islands (2003-2007)
Dominican Republic	Namibia	Tuvalu
Ecuador	Nauru	Ukraine
El Salvador	Nicaragua	Uruguay
Fiji	Niue	Vanuatu
Former Yugoslav Republic of Macedonia	Oman (2003-2010)	Venezuela
Georgia	Palau	Wallis and Futuna
Grenada	Panama	West Bank and Gaza Strip
17 regional or unspecified recipients
Bilateral, unspecified	Far East Asia, regional	South America, regional
Africa, regional	Middle East, regional	South Asia, regional
America, regional	North & Central America, regional	South of Sahara, regional
Asia, regional	North of Sahara, regional	States Ex-Yugoslavia
Central Asia, regional	Oceania, regional	West Indies, regional
Europe, regional	South & Central Asia, regional
