# Supplementary material for: Developing a dataset to track aid for reproductive, maternal, newborn and child health, 2003–2013
Source: Sci Data. 2017 Mar 28;4:170038. doi: 10.1038/sdata.2017.38 (PMC5369316; doi:10.1038/sdata.2017.38)
Supplement: Supplementary File 3 [file sdata201738-s4.xlsx]

## Sheet: Table2
Supplementary File 3: Data sources used to inform estimates of ODA+ for RMNCH
Measure	Data source	Link
Total population	World Population Prospects, 2012 revision	https://esa.un.org/unpd/wpp/
Under-5 population
Female population age 15–49
Proportion of national government expenditure that goes on health	World Health Organisation (WHO) Global Health Expenditure Database	http://apps.who.int/nha/database
Incidence and prevalence of chlamydia, gonorrhoea, syphilis and trichomoniasis	WHO Department of Reproductive Health and Research, ‘Global incidence and prevalence of selected curable sexually transmitted infections – 2008’	http://www.who.int/reproductivehealth/publications/rtis/stisestimates/en/
Estimated cost of treating these sexually transmitted infections	Chesson et al (2004), ‘The estimated direct medical cost of sexually transmitted diseases among American youth, 2000’ Perspect Sex Reprod Health. 2004 Jan-Feb;36(1):11-9	https://www.guttmacher.org/about/journals/psrh/2004/estimated-direct-medical-cost-sexually-transmitted-diseases-among-american
Regional estimates of the incidence of malaria and of the proportion of spending that goes to treatment and to prevention	WHO Global Health Atlas	http://apps.who.int/globalatlas/dataQuery/default.asp
Proportion of HIV-positive population that is women 15+ or children 0–14	UNAIDS report on the global on the global AIDS epidemic 2013.	http://www.unaids.org/en/media/unaids/contentassets/documents/epidemiology/2013/gr2013/UNAIDS_Global_Report_2013_en.pdf
