# Supplementary material for: Developing a dataset to track aid for reproductive, maternal, newborn and child health, 2003–2013
Source: Sci Data. 2017 Mar 28;4:170038. doi: 10.1038/sdata.2017.38 (PMC5369316; doi:10.1038/sdata.2017.38)
Supplement: Supplementary File 4 [file sdata201738-s5.txt]

---------------------------------------------------------------------
-- Code to demonstrate the method of cleaning the 2015 full CRS 
-- data and the Countdown ODA+ data coded in rounds 1-7 of the 
-- Countdown initiative and matching those two datasets.             
---------------------------------------------------------------------

-- CLEANING 
/*
Operations using descriptive_field were applied to the following fields 
in the original CRS data download from 15th January 2015 (CRS_full) and
in the set of data coded during the Countdown initiative 
(CodedDataRounds1_7), resulting in the following transformations:

projecttitle		-> pt_clean
shortdescription		-> sd_clean
longdescription		-> ld_clean
*/

-- Cleaning accents and erroneous non-printing characters.  
UPDATE table_name SET descriptive_field = REPLACE(descriptive_field , '╔','E')
UPDATE table_name SET descriptive_field = REPLACE(descriptive_field , '╚','E')
UPDATE table_name SET descriptive_field = REPLACE(descriptive_field , '╩','E')
--A: Æ->A, oe->O, SS->S.
UPDATE table_name SET descriptive_field = REPLACE(descriptive_field, 'A¯','A')
UPDATE table_name SET descriptive_field = REPLACE(descriptive_field, 'A˘','A')
UPDATE table_name SET descriptive_field = REPLACE(descriptive_field, 'À','A')
UPDATE table_name SET descriptive_field = REPLACE(descriptive_field, 'Á','A')
UPDATE table_name SET descriptive_field = REPLACE(descriptive_field, 'Â','A')
UPDATE table_name SET descriptive_field = REPLACE(descriptive_field, 'Ã','A')
UPDATE table_name SET descriptive_field = REPLACE(descriptive_field, 'Ä','A')
UPDATE table_name SET descriptive_field = REPLACE(descriptive_field, 'Ä','A')
--E: ÈÉÊËE¯E˙Eˇ
UPDATE table_name SET descriptive_field = REPLACE(descriptive_field, 'È','E')
UPDATE table_name SET descriptive_field = REPLACE(descriptive_field, 'É','E')
UPDATE table_name SET descriptive_field = REPLACE(descriptive_field, 'Ê','E')
UPDATE table_name SET descriptive_field = REPLACE(descriptive_field, 'Ë','E')
UPDATE table_name SET descriptive_field = REPLACE(descriptive_field, 'E¯','E')
UPDATE table_name SET descriptive_field = REPLACE(descriptive_field, 'E˙','E')
UPDATE table_name SET descriptive_field = REPLACE(descriptive_field, 'Eˇ','E')
--I:ÌÍ Î ÏI˜
UPDATE table_name SET descriptive_field = REPLACE(descriptive_field, 'Ì','I')
UPDATE table_name SET descriptive_field = REPLACE(descriptive_field, 'Í','I')
UPDATE table_name SET descriptive_field = REPLACE(descriptive_field, 'Î','I')
UPDATE table_name SET descriptive_field = REPLACE(descriptive_field, 'Ï','I')
UPDATE table_name SET descriptive_field = REPLACE(descriptive_field, 'I˜','I')
--O: ÒÓÔÕÖØ
UPDATE table_name SET descriptive_field = REPLACE(descriptive_field, 'Ò','O')
UPDATE table_name SET descriptive_field = REPLACE(descriptive_field, 'Ó','O')
UPDATE table_name SET descriptive_field = REPLACE(descriptive_field, 'Ô','O')
UPDATE table_name SET descriptive_field = REPLACE(descriptive_field, 'Õ','O')
UPDATE table_name SET descriptive_field = REPLACE(descriptive_field, 'Ö','O')
UPDATE table_name SET descriptive_field = REPLACE(descriptive_field, 'Ø','O')
--U: ÙÚÛÜU˜U˚
UPDATE table_name SET descriptive_field = REPLACE(descriptive_field, 'Ù','U')
UPDATE table_name SET descriptive_field = REPLACE(descriptive_field, 'Ú','U')
UPDATE table_name SET descriptive_field = REPLACE(descriptive_field, 'Û','U')
UPDATE table_name SET descriptive_field = REPLACE(descriptive_field, 'Ü','U')
UPDATE table_name SET descriptive_field = REPLACE(descriptive_field, 'U˜','U')
UPDATE table_name SET descriptive_field = REPLACE(descriptive_field, 'U˚','U')
--C: Ç
UPDATE table_name SET descriptive_field = REPLACE(descriptive_field, 'Ç','C')
--Y:  Y´ŸYˆ
UPDATE table_name SET descriptive_field = REPLACE(descriptive_field, 'Y´','Y')
UPDATE table_name SET descriptive_field = REPLACE(descriptive_field, 'Ÿ','Y')
UPDATE table_name SET descriptive_field = REPLACE(descriptive_field, 'Yˆ','Y')
--AE:Æ
UPDATE table_name SET descriptive_field = REPLACE(descriptive_field, 'Æ','A')
--N: Ñ
UPDATE table_name SET descriptive_field = REPLACE(descriptive_field, 'Ñ','N')
--OE: Œ
UPDATE table_name SET descriptive_field = REPLACE(descriptive_field, 'Œ','O')
--SS: ß
UPDATE table_name SET descriptive_field = REPLACE(descriptive_field, 'ß','S')
go

-- Set descriptive_field as 'BLANK' when descriptive_field is NULL or any of the following strings: 
/*
UNKNOWN
null
#NAME?
#NAME
#EMPTY
*/
-- and remove leading and trailing spaces and set maximum string length to 250 characters:

update table_name set descriptive_field_clean= case	when rtrim(ltrim(descriptive_field)) is null	then 'BLANK' when (rtrim(ltrim(descriptive_field))='UNKNOWN'	or rtrim(ltrim(descriptive_field))='null')	then 'BLANK' 
				when rtrim(ltrim(descriptive_field))='#NAME?'	then 'BLANK' when rtrim(ltrim(descriptive_field))='#NAME'	then 'BLANK'	when rtrim(ltrim(descriptive_field))='#EMPTY'		then 'BLANK'	
				when len(rtrim(ltrim(descriptive_field)))<2	then 'BLANK' else left(rtrim(ltrim(descriptive_field)),250) end
go

-- Replace as 0 any purpose code that is null:

update table_name set pc_clean= case when purposecode is null then 0 else purposecode end
go


-- MATCHING
/* We applied the cleaning procedure to the 2015 full CRS data (CRS_full)
and the Countdown ODA+ data coded in rounds 1-7 of the Countdown 
initiative (CodedDataRounds1_7). 

The field 'CRScleanID' is created as an identifying ID for every distinct
group of (donorname, pt_clean, sd_clean, ld_clean, pc_clean). This was 
done to avoid the difficulties of many-to-many matching between CRS_full 
and CodedDataRounds1_7.  */

select ID 
	,DENSE_RANK() over (order by donorname, pt_clean, sd_clean, ld_clean, pc_clean) as CRScleanID
	,Year, donorname
	,pt_clean, sd_clean, ld_clean, pc_clean
	,usd_disbursement_defl
	,projecttitle ,shortdescription ,longdescription
into CRS_full_with_cleanID from CRS_full

-- Create a table (CRS_distinct) containing only the CRScleanID and the
-- matching fields:

select distinct CRScleanID, donorname, pt_clean, sd_clean, ld_clean, pc_clean into CRS_distinct from CRS_full_with_cleanID

-- Add fields to match to coded data: 

alter table CRS_distinct add RMNCH_code smallint, Allocation_factor float

-- Update the RMNCH_code and Allocation_factor in the CRS_distinct table
-- using a join with the distinct records from CodedDataRounds1_7:

;with reparations as (select distinct donorname, pt_clean, sd_clean, ld_clean, pc_clean, RMNCH_code, Allocation_factor from CodedDataRounds1_7) 
update CRS_distinct set RMNCH_code=b.RMNCH_code, Allocation_factor=b.Allocation_factor 
from CRS_distinct a join reparations b
on a.donorname=b.donorname and a.pt_clean=b.pt_clean and a.sd_clean=b.sd_clean and a.ld_clean=b.ld_clean and a.pc_clean=b.pc_clean

-- Create the final dataset (CountdownODAplusDataset), linking the
-- CRS_distinct table, with RMNCH_code and Allocation_factor, back
-- to the CRS_full table:

select a.*, b.RMNCH_code, b.Allocation_factor into CountdownODAplusDataset from CRS_full_with_cleanID a left join CRS_distinct b on a.CRScleanID = b.CRScleanID
go

-- Find those records from the 2015 full CRS that didn't match, in order
-- to then code those:

select donorname, pt_clean, sd_clean, ld_clean, pc_clean from CountdownODAplusDataset where RMNCH_code is null
